# Supplementary material for: Schistosomiasis Vector Snails and Their Microbiota Display a Phylosymbiosis Pattern
Source: Front Microbiol. 2020 Jan 31;10:3092. doi: 10.3389/fmicb.2019.03092 (PMC7006369; doi:10.3389/fmicb.2019.03092)
Supplement: TABLE S2 — Core microbiota by strain/species at the family level (representing at least 0.6% of the total sequence read number by strain). The families highlighted in blue are common to all the strains. [file Table_2.xlsx]

## Sheet: Table S2
B. gla BAR		B. gla BRE		B. gla GUA		B. gla BS90		B. pfe		P. met		B. tru
Planctomycetaceae	22.15	Comamonadaceae	25.56	Planctomycetaceae	27.14	Verrucomicrobiaceae	10.59	Planctomycetaceae	28.7	Rhodobacteraceae	37.79	Mycoplasmataceae	43.32
Comamonadaceae	16.78	Mycoplasmataceae	11.8	Mycoplasmataceae	9.52	Comamonadaceae	10.14	Comamonadaceae	16.72	Comamonadaceae	9.29	Peptostreptococcaceae	8.29
Rhodobacteraceae	9.35	Flavobacteriaceae	6.09	Xanthomonadaceae	8.12	Planctomycetaceae	5.29	Xanthomonadaceae	13.96	Verrucomicrobiaceae	6.6	Planctomycetaceae	5.79
Verrucomicrobiaceae	8.46	Lachnospiraceae	5.22	Verrucomicrobiaceae	7.92	Bradyrhizobiaceae	5.2	Verrucomicrobiaceae	6.95	Mycoplasmataceae	5.54	Verrucomicrobiaceae	4.32
JG35-K1-AG5	4.03	Xanthomonadaceae	4.94	Flavobacteriaceae	6.19	Xanthomonadaceae	4.48	Flavobacteriaceae	6.46	Bradyrhizobiaceae	5.51	Comamonadaceae	3.76
Xanthobacteraceae	3.96	Bacillaceae	4.84	Rhodobacteraceae	3.55	Rhodobacteraceae	3.56	Rhodobacteraceae	3.97	Flavobacteriaceae	5.5	Pseudomonadaceae	3.27
Xanthomonadaceae	3.23	Planctomycetaceae	4.41	Enterobacteriaceae	3.5	Enterobacteriaceae	2.54	Mycobacteriaceae	3.05	Pseudomonadaceae	5.26	Rhodobacteraceae	2.5
Mycobacteriaceae	2.38	Rhodobacteraceae	4.02	Legionellaceae	2.97	Rhizobiaceae	2.38	Pseudomonadaceae	1.95	Planctomycetaceae	2.91	Hyphomicrobiaceae	1.93
Hyphomicrobiaceae	2.09	Verrucomicrobiaceae	3.51	Comamonadaceae	2.39	Pseudomonadaceae	1.83	Hyphomicrobiaceae	1.29	Cytophagaceae	2.38	Rhizobiales Incertae Sedis	1.67
Rhizobiales Incertae Sedis	1.94	Rhodocyclaceae	3.07	Blastocatellaceae (Subgroup 4)	1.88	Hyphomicrobiaceae	1.38			Rhizobiaceae	2.25	Flavobacteriaceae	1.65
Mycoplasmataceae	1.78	Hyphomicrobiaceae	1.99	Hyphomicrobiaceae	1.63	Sphingomonadaceae	1.23			Xanthomonadaceae	1.98	Sphingomonadaceae	1.26
Rhodospirillales Incertae Sedis	1.21	JG35-K1-AG5	1.72	Phyllobacteriaceae	1.4					Bdellovibrionaceae	0.79	Bradyrhizobiaceae	1.12
Flavobacteriaceae	1.2	Anaplasmataceae	1.478	Bradyrhizobiaceae	1.4					Hyphomicrobiaceae	0.72	Phyllobacteriaceae	1.01
Bradyrhizobiaceae	1.05	Bradyrhizobiaceae	1.17	Methylobacteriaceae	0.94
Sphingomonadaceae	0.91	Phyllobacteriaceae	1.09	Pseudomonadaceae	0.84
Phyllobacteriaceae	0.86	Pseudomonadaceae	0.94
Pseudomonadaceae	0.85	Sphingomonadaceae	0.67
