# Supplementary material for: Schistosomiasis Vector Snails and Their Microbiota Display a Phylosymbiosis Pattern
Source: Front Microbiol. 2020 Jan 31;10:3092. doi: 10.3389/fmicb.2019.03092 (PMC7006369; doi:10.3389/fmicb.2019.03092)
Supplement: TABLE S3 — OTUs significantly associated with each single host species using indicspecies. [file Table_3.xlsx]

## Sheet: Table S3
Species	Cluster	Kingdom	Phylum	Class	Order	Family	Genus	Species
B. gla BAR2	Cluster_3395	Bacteria	Proteobacteria	Betaproteobacteria	Burkholderiales	Comamonadaceae	Multi-affiliation	Multi-affiliation
B. gla BAR2	Cluster_1041	Bacteria	Proteobacteria	Betaproteobacteria	Burkholderiales	Comamonadaceae	Multi-affiliation	Multi-affiliation
B. gla BAR2	Cluster_4051	Bacteria	Proteobacteria	Betaproteobacteria	Burkholderiales	Comamonadaceae	Simplicispira	unknown species
B. gla BAR2	Cluster_2331	Bacteria	Proteobacteria	Betaproteobacteria	Burkholderiales	Comamonadaceae	Delftia	Multi-affiliation
B. gla BAR2	Cluster_2923	Bacteria	Proteobacteria	Betaproteobacteria	Burkholderiales	Comamonadaceae	Candidatus Symbiobacter	unknown species
B. gla BAR2	Cluster_1117	Bacteria	Proteobacteria	Betaproteobacteria	Burkholderiales	Comamonadaceae	Multi-affiliation	Multi-affiliation
B. gla BAR2	Cluster_1974	Bacteria	TM6 (Dependentiae)	unknown class	unknown order	unknown family	unknown genus	unknown species
B. gla BAR2	Cluster_626	Bacteria	TM6 (Dependentiae)	unknown class	unknown order	unknown family	unknown genus	unknown species
B. gla BAR2	Cluster_499	Bacteria	Verrucomicrobia	Opitutae	Opitutae vadinHA64	unknown family	unknown genus	unknown species
B. gla BAR2	Cluster_1219	Bacteria	Firmicutes	Bacilli	Bacillales	Bacillaceae	Oceanobacillus	Multi-affiliation
B. gla BAR2	Cluster_1353	Bacteria	Firmicutes	Bacilli	Bacillales	Bacillaceae	Bacillus	Multi-affiliation
B. gla BAR2	Cluster_920	Bacteria	Firmicutes	Bacilli	Bacillales	Bacillaceae	Bacillus	Multi-affiliation
B. gla BAR2	Cluster_1150	Bacteria	Firmicutes	Bacilli	Bacillales	Bacillaceae	Bacillus	Multi-affiliation
B. gla BAR2	Cluster_4506	Bacteria	Chlamydiae	Chlamydiae	Chlamydiales	Parachlamydiaceae	Candidatus Protochlamydia	Candidatus Protochlamydia sp. cvE14
B. gla BAR2	Cluster_2427	Bacteria	Chlamydiae	Chlamydiae	Chlamydiales	Parachlamydiaceae	Candidatus Protochlamydia	Parachlamydiaceae bacterium CRIB39
B. gla BAR2	Cluster_706	Bacteria	Chlamydiae	Chlamydiae	Chlamydiales	Parachlamydiaceae	Candidatus Metachlamydia	Candidatus Metachlamydia lacustris
B. gla BAR2	Cluster_1157	Bacteria	Armatimonadetes	Fimbriimonadia	Fimbriimonadales	Fimbriimonadaceae	unknown genus	Hypsibius dujardini
B. gla BAR2	Cluster_2122	Bacteria	Acidobacteria	Solibacteres	Solibacterales	Solibacteraceae (Subgroup 3)	Bryobacter	unknown species
B. gla BAR2	Cluster_1684	Bacteria	Actinobacteria	Actinobacteria	Micrococcales	Microbacteriaceae	Leifsonia	Microbacteriaceae bacterium MAEY21
B. gla BAR2	Cluster_59	Bacteria	Actinobacteria	Actinobacteria	Micrococcales	Microbacteriaceae	Alpinimonas	Multi-affiliation
B. gla BAR2	Cluster_705	Bacteria	Actinobacteria	Actinobacteria	Corynebacteriales	Mycobacteriaceae	Mycobacterium	Multi-affiliation
B. gla BAR2	Cluster_140	Bacteria	Actinobacteria	Actinobacteria	Corynebacteriales	Mycobacteriaceae	Mycobacterium	Multi-affiliation
B. gla BAR2	Cluster_1039	Bacteria	Actinobacteria	Actinobacteria	Corynebacteriales	Mycobacteriaceae	Mycobacterium	unknown species
B. gla BAR2	Cluster_219	Bacteria	Firmicutes	Clostridia	Halanaerobiales	ODP1230B8.23	unknown genus	unknown species
B. gla BAR2	Cluster_12141	Bacteria	Planctomycetes	Planctomycetacia	Planctomycetales	Planctomycetaceae	unknown genus	unknown species
B. gla BAR2	Cluster_85	Bacteria	Planctomycetes	Planctomycetacia	Planctomycetales	Planctomycetaceae	unknown genus	unknown species
B. gla BAR2	Cluster_289	Bacteria	Planctomycetes	Planctomycetacia	Planctomycetales	Planctomycetaceae	Gemmata	unknown species
B. gla BAR2	Cluster_452	Bacteria	Planctomycetes	Planctomycetacia	Planctomycetales	Planctomycetaceae	Gemmata	unknown species
B. gla BAR2	Cluster_1671	Bacteria	Planctomycetes	Planctomycetacia	Planctomycetales	Planctomycetaceae	Gemmata	unknown species
B. gla BAR2	Cluster_238	Bacteria	Planctomycetes	Planctomycetacia	Planctomycetales	Planctomycetaceae	Gemmata	unknown species
B. gla BAR2	Cluster_2050	Bacteria	Planctomycetes	Planctomycetacia	Planctomycetales	Planctomycetaceae	Gemmata	unknown species
B. gla BAR2	Cluster_296	Bacteria	Planctomycetes	Planctomycetacia	Planctomycetales	Planctomycetaceae	unknown genus	unknown species
B. gla BAR2	Cluster_479	Bacteria	Planctomycetes	Planctomycetacia	Planctomycetales	Planctomycetaceae	Planctomyces	unknown species
B. gla BAR2	Cluster_530	Bacteria	Planctomycetes	Planctomycetacia	Planctomycetales	Planctomycetaceae	Planctomyces	unknown species
B. gla BAR2	Cluster_280	Bacteria	Planctomycetes	Planctomycetacia	Planctomycetales	Planctomycetaceae	Planctomyces	unknown species
B. gla BAR2	Cluster_121	Bacteria	Planctomycetes	Planctomycetacia	Planctomycetales	Planctomycetaceae	Planctomyces	Planctomyces sp.
B. gla BAR2	Cluster_1312	Bacteria	Planctomycetes	Planctomycetacia	Planctomycetales	Planctomycetaceae	Planctomyces	unknown species
B. gla BAR2	Cluster_285	Bacteria	Planctomycetes	Planctomycetacia	Planctomycetales	Planctomycetaceae	Planctomyces	unknown species
B. gla BAR2	Cluster_406	Bacteria	Planctomycetes	Planctomycetacia	Planctomycetales	Planctomycetaceae	Pir4 lineage	unknown species
B. gla BAR2	Cluster_65	Bacteria	Planctomycetes	Planctomycetacia	Planctomycetales	Planctomycetaceae	Blastopirellula	unknown species
B. gla BAR2	Cluster_180	Bacteria	Planctomycetes	Planctomycetacia	Planctomycetales	Planctomycetaceae	Pirellula	unknown species
B. gla BAR2	Cluster_1523	Bacteria	Planctomycetes	Planctomycetacia	Planctomycetales	Planctomycetaceae	Pirellula	unknown species
B. gla BAR2	Cluster_2755	Bacteria	Planctomycetes	Planctomycetacia	Planctomycetales	Planctomycetaceae	unknown genus	unknown species
B. gla BAR2	Cluster_1290	Bacteria	Planctomycetes	Planctomycetacia	Planctomycetales	Planctomycetaceae	unknown genus	unknown species
B. gla BAR2	Cluster_1149	Bacteria	Planctomycetes	Planctomycetacia	Planctomycetales	Planctomycetaceae	unknown genus	unknown species
B. gla BAR2	Cluster_1537	Bacteria	Planctomycetes	Phycisphaerae	Phycisphaerales	Phycisphaeraceae	CL500-3	unknown species
B. gla BAR2	Cluster_1973	Bacteria	Verrucomicrobia	Verrucomicrobiae	Verrucomicrobiales	Verrucomicrobiaceae	Haloferula	Haloferula luteola
B. gla BAR2	Cluster_3819	Bacteria	Verrucomicrobia	Verrucomicrobiae	Verrucomicrobiales	Verrucomicrobiaceae	unknown genus	unknown species
B. gla BAR2	Cluster_259	Bacteria	Verrucomicrobia	Verrucomicrobiae	Verrucomicrobiales	Verrucomicrobiaceae	unknown genus	unknown species
B. gla BAR2	Cluster_297	Bacteria	Verrucomicrobia	Spartobacteria	Chthoniobacterales	Chthoniobacteraceae	Chthoniobacter	unknown species
B. gla BAR2	Cluster_817	Bacteria	Verrucomicrobia	OPB35 soil group	unknown order	unknown family	unknown genus	unknown species
B. gla BAR2	Cluster_1922	Bacteria	Proteobacteria	Alphaproteobacteria	Rhodobacterales	Rhodobacteraceae	Rhodobacter	unknown species
B. gla BAR2	Cluster_1764	Bacteria	Proteobacteria	Alphaproteobacteria	Rhodobacterales	Rhodobacteraceae	Thioclava	Thioclava pacifica
B. gla BAR2	Cluster_727	Bacteria	Proteobacteria	Alphaproteobacteria	Rhodobacterales	Rhodobacteraceae	Multi-affiliation	Multi-affiliation
B. gla BAR2	Cluster_4614	Bacteria	Proteobacteria	Alphaproteobacteria	Rhodobacterales	Rhodobacteraceae	Gemmobacter	unknown species
B. gla BAR2	Cluster_3682	Bacteria	Proteobacteria	Alphaproteobacteria	Rhodobacterales	Rhodobacteraceae	unknown genus	Rhodobacter sp.
B. gla BAR2	Cluster_1298	Bacteria	Proteobacteria	Alphaproteobacteria	Rhodobacterales	Rhodobacteraceae	Rhodobacter	Multi-affiliation
B. gla BAR2	Cluster_4118	Bacteria	Proteobacteria	Alphaproteobacteria	Rhodobacterales	Rhodobacteraceae	unknown genus	unknown species
B. gla BAR2	Cluster_814	Bacteria	Proteobacteria	Alphaproteobacteria	Rickettsiales	Rickettsiales Incertae Sedis	Candidatus Odyssella	unknown species
B. gla BAR2	Cluster_431	Bacteria	Proteobacteria	Alphaproteobacteria	Rickettsiales	[Caedibacter] caryophilus group	unknown genus	endosymbiont of Acanthamoeba sp.
B. gla BAR2	Cluster_4129	Bacteria	Proteobacteria	Alphaproteobacteria	Rhodospirillales	Rhodospirillales Incertae Sedis	Reyranella	unknown species
B. gla BAR2	Cluster_714	Bacteria	Proteobacteria	Alphaproteobacteria	Rhodospirillales	Rhodospirillales Incertae Sedis	Reyranella	Multi-affiliation
B. gla BAR2	Cluster_1386	Bacteria	Proteobacteria	Alphaproteobacteria	Rhodospirillales	Acetobacteraceae	Acidocella	unknown species
B. gla BAR2	Cluster_801	Bacteria	Proteobacteria	Alphaproteobacteria	Sphingomonadales	Sphingomonadaceae	Sphingopyxis	unknown species
B. gla BAR2	Cluster_925	Bacteria	Proteobacteria	Alphaproteobacteria	Sphingomonadales	M05-Pitesti	unknown genus	unknown species
B. gla BAR2	Cluster_849	Bacteria	Proteobacteria	Alphaproteobacteria	Sphingomonadales	M05-Pitesti	unknown genus	unknown species
B. gla BAR2	Cluster_1112	Bacteria	Proteobacteria	Alphaproteobacteria	Sphingomonadales	Sphingomonadaceae	Novosphingobium	unknown species
B. gla BAR2	Cluster_974	Bacteria	Proteobacteria	Alphaproteobacteria	Rhizobiales	Xanthobacteraceae	Variibacter	unknown species
B. gla BAR2	Cluster_87	Bacteria	Proteobacteria	Alphaproteobacteria	Rhizobiales	Xanthobacteraceae	Ancylobacter	Multi-affiliation
B. gla BAR2	Cluster_1626	Bacteria	Proteobacteria	Alphaproteobacteria	Rhizobiales	Beijerinckiaceae	unknown genus	Multi-affiliation
B. gla BAR2	Cluster_456	Bacteria	Proteobacteria	Alphaproteobacteria	Rhizobiales	Methylobacteriaceae	Meganema	unknown species
B. gla BAR2	Cluster_2296	Bacteria	Proteobacteria	Alphaproteobacteria	Rhizobiales	Hyphomicrobiaceae	Hyphomicrobium	unknown species
B. gla BAR2	Cluster_355	Bacteria	Proteobacteria	Alphaproteobacteria	Rhizobiales	Hyphomicrobiaceae	Hyphomicrobium	unknown species
B. gla BAR2	Cluster_1659	Bacteria	Proteobacteria	Alphaproteobacteria	Rhizobiales	Rhizobiales Incertae Sedis	Bauldia	unknown species
B. gla BAR2	Cluster_1177	Bacteria	Proteobacteria	Deltaproteobacteria	Desulfurellales	Desulfurellaceae	H16	unknown species
B. gla BAR2	Cluster_2316	Bacteria	Proteobacteria	Deltaproteobacteria	Oligoflexales	0319-6G20	unknown genus	unknown species
B. gla BAR2	Cluster_1425	Bacteria	Proteobacteria	Deltaproteobacteria	Oligoflexales	0319-6G20	unknown genus	unknown species
B. gla BAR2	Cluster_1215	Bacteria	Proteobacteria	Deltaproteobacteria	Oligoflexales	0319-6G20	unknown genus	unknown species
B. gla BAR2	Cluster_3749	Bacteria	Proteobacteria	Deltaproteobacteria	Oligoflexales	0319-6G20	unknown genus	unknown species
B. gla BAR2	Cluster_2039	Bacteria	Proteobacteria	Deltaproteobacteria	SAR324 clade(Marine group B)	unknown family	unknown genus	unknown species
B. gla BAR2	Cluster_1311	Bacteria	Proteobacteria	Deltaproteobacteria	SAR324 clade(Marine group B)	unknown family	unknown genus	unknown species
B. gla BAR2	Cluster_807	Bacteria	Proteobacteria	Deltaproteobacteria	Oligoflexales	Oligoflexaceae	unknown genus	unknown species
B. gla BAR2	Cluster_477	Bacteria	Proteobacteria	Deltaproteobacteria	SAR324 clade(Marine group B)	unknown family	unknown genus	unknown species
B. gla BAR2	Cluster_1367	Bacteria	Proteobacteria	Gammaproteobacteria	Pseudomonadales	Moraxellaceae	Acinetobacter	Multi-affiliation
B. gla BAR2	Cluster_559	Bacteria	Proteobacteria	Gammaproteobacteria	Pseudomonadales	Moraxellaceae	Acinetobacter	Multi-affiliation
B. gla BAR2	Cluster_2400	Bacteria	Proteobacteria	Gammaproteobacteria	Pseudomonadales	Moraxellaceae	Acinetobacter	Acinetobacter sp.
B. gla BAR2	Cluster_740	Bacteria	Proteobacteria	Gammaproteobacteria	Oceanospirillales	Oceanospirillaceae	Pseudohongiella	unknown species
B. gla BAR2	Cluster_1939	Bacteria	Proteobacteria	Gammaproteobacteria	Xanthomonadales	Xanthomonadales Incertae Sedis	Acidibacter	unknown species
B. gla BAR2	Cluster_3460	Bacteria	Proteobacteria	Gammaproteobacteria	Legionellales	Coxiellaceae	Coxiella	unknown species
B. gla BAR2	Cluster_4061	Bacteria	Proteobacteria	Betaproteobacteria	Burkholderiales	Comamonadaceae	Comamonas	unknown species
B. gla BAR2	Cluster_800	Bacteria	Proteobacteria	Betaproteobacteria	SC-I-84	unknown family	unknown genus	unknown species
B. gla BAR2	Cluster_83	Bacteria	Proteobacteria	Betaproteobacteria	Burkholderiales	Comamonadaceae	Multi-affiliation	Multi-affiliation
B. gla BAR2	Cluster_1262	Bacteria	Proteobacteria	Betaproteobacteria	Burkholderiales	Comamonadaceae	unknown genus	Multi-affiliation
B. gla BRE2	Cluster_1476	Bacteria	Proteobacteria	Betaproteobacteria	Burkholderiales	Comamonadaceae	Simplicispira	unknown species
B. gla BRE2	Cluster_272	Bacteria	Proteobacteria	Betaproteobacteria	Rhodocyclales	Rhodocyclaceae	Uliginosibacterium	bacterium 6RO2
B. gla BRE2	Cluster_312	Bacteria	Proteobacteria	Betaproteobacteria	Burkholderiales	Comamonadaceae	Pelomonas	unknown species
B. gla BRE2	Cluster_3641	Bacteria	Proteobacteria	Betaproteobacteria	Burkholderiales	Comamonadaceae	Mitsuaria	Multi-affiliation
B. gla BRE2	Cluster_972	Bacteria	Proteobacteria	Betaproteobacteria	Burkholderiales	Comamonadaceae	Rubrivivax	unknown species
B. gla BRE2	Cluster_2458	Bacteria	Proteobacteria	Betaproteobacteria	Burkholderiales	Comamonadaceae	Ideonella	Ideonella sp.
B. gla BRE2	Cluster_96	Bacteria	Proteobacteria	Betaproteobacteria	Burkholderiales	Comamonadaceae	Multi-affiliation	Multi-affiliation
B. gla BRE2	Cluster_1233	Bacteria	Proteobacteria	Betaproteobacteria	Burkholderiales	Comamonadaceae	Multi-affiliation	Multi-affiliation
B. gla BRE2	Cluster_51	Bacteria	Proteobacteria	Betaproteobacteria	Rhodocyclales	Rhodocyclaceae	Uliginosibacterium	unknown species
B. gla BRE2	Cluster_256	Bacteria	Proteobacteria	Betaproteobacteria	Methylophilales	Methylophilaceae	Methylophilus	Multi-affiliation
B. gla BRE2	Cluster_2724	Bacteria	Proteobacteria	Betaproteobacteria	Neisseriales	Neisseriaceae	Vogesella	Multi-affiliation
B. gla BRE2	Cluster_127	Bacteria	Bacteroidetes	Sphingobacteriia	Sphingobacteriales	Saprospiraceae	Haliscomenobacter	unknown species
B. gla BRE2	Cluster_442	Bacteria	Bacteroidetes	Flavobacteriia	Flavobacteriales	Cryomorphaceae	Fluviicola	unknown species
B. gla BRE2	Cluster_125	Bacteria	Bacteroidetes	Flavobacteriia	Flavobacteriales	Flavobacteriaceae	Flavobacterium	unknown species
B. gla BRE2	Cluster_70	Bacteria	Bacteroidetes	Flavobacteriia	Flavobacteriales	Flavobacteriaceae	Flavobacterium	Flavobacteriales bacterium CF-1
B. gla BRE2	Cluster_782	Bacteria	Bacteroidetes	Flavobacteriia	Flavobacteriales	Flavobacteriaceae	Flavobacterium	unknown species
B. gla BRE2	Cluster_191	Bacteria	Nitrospirae	Nitrospira	Nitrospirales	Nitrospiraceae	Nitrospira	Multi-affiliation
B. gla BRE2	Cluster_321	Bacteria	Actinobacteria	Acidimicrobiia	Acidimicrobiales	Acidimicrobiaceae	Ilumatobacter	unknown species
B. gla BRE2	Cluster_223	Bacteria	Deinococcus-Thermus	Deinococci	Deinococcales	Trueperaceae	Truepera	unknown species
B. gla BRE2	Cluster_415	Bacteria	Planctomycetes	Planctomycetacia	Planctomycetales	Planctomycetaceae	Pirellula	unknown species
B. gla BRE2	Cluster_232	Bacteria	Bacteroidetes	Bacteroidetes Incertae Sedis	Order II	Rhodothermaceae	Rubrivirga	unknown species
B. gla BRE2	Cluster_105	Bacteria	Firmicutes	Clostridia	Clostridiales	Lachnospiraceae	Epulopiscium	unknown species
B. gla BRE2	Cluster_985	Bacteria	Proteobacteria	Alphaproteobacteria	Rhodobacterales	Rhodobacteraceae	Rubellimicrobium	unknown species
B. gla BRE2	Cluster_603	Bacteria	Proteobacteria	Alphaproteobacteria	Rickettsiales	Rickettsiales Incertae Sedis	Candidatus Odyssella	unknown species
B. gla BRE2	Cluster_313	Bacteria	Proteobacteria	Alphaproteobacteria	Rickettsiales	LWSR-14	unknown genus	unknown species
B. gla BRE2	Cluster_239	Bacteria	Proteobacteria	Alphaproteobacteria	Rhizobiales	Phyllobacteriaceae	Mesorhizobium	unknown species
B. gla BRE2	Cluster_671	Bacteria	Proteobacteria	Alphaproteobacteria	Rhizobiales	Phyllobacteriaceae	Aminobacter	unknown species
B. gla BRE2	Cluster_457	Bacteria	Proteobacteria	Alphaproteobacteria	Sphingomonadales	Sphingomonadaceae	Multi-affiliation	Multi-affiliation
B. gla BRE2	Cluster_211	Bacteria	Proteobacteria	Alphaproteobacteria	Sphingomonadales	Sphingomonadaceae	Sphingobium	Multi-affiliation
B. gla BRE2	Cluster_134	Bacteria	Proteobacteria	Alphaproteobacteria	Rhizobiales	Hyphomicrobiaceae	Pedomicrobium	unknown species
B. gla BRE2	Cluster_757	Bacteria	Proteobacteria	Deltaproteobacteria	Oligoflexales	0319-6G20	unknown genus	unknown species
B. gla BRE2	Cluster_468	Bacteria	Proteobacteria	Deltaproteobacteria	SAR324 clade(Marine group B)	unknown family	unknown genus	unknown species
B. gla BRE2	Cluster_110	Bacteria	Tenericutes	Mollicutes	Mycoplasmatales	Mycoplasmataceae	Mycoplasma	Multi-affiliation
B. gla BRE2	Cluster_4711	Bacteria	Tenericutes	Mollicutes	Mycoplasmatales	Mycoplasmataceae	unknown genus	unknown species
B. gla BRE2	Cluster_8	Bacteria	Tenericutes	Mollicutes	Mycoplasmatales	Mycoplasmataceae	unknown genus	unknown species
B. gla BRE2	Cluster_565	Bacteria	Tenericutes	Mollicutes	Mycoplasmatales	Mycoplasmataceae	unknown genus	unknown species
B. gla BRE2	Cluster_470	Bacteria	Tenericutes	Mollicutes	Mycoplasmatales	Mycoplasmataceae	unknown genus	unknown species
B. gla BRE2	Cluster_1	Bacteria	Tenericutes	Mollicutes	Mycoplasmatales	Mycoplasmataceae	unknown genus	unknown species
B. gla BRE2	Cluster_6149	Bacteria	Proteobacteria	Gammaproteobacteria	Xanthomonadales	Xanthomonadaceae	Stenotrophomonas	unknown species
B. gla BRE2	Cluster_11	Bacteria	Proteobacteria	Gammaproteobacteria	Alteromonadales	Shewanellaceae	Shewanella	Multi-affiliation
B. gla BRE2	Cluster_978	Bacteria	Proteobacteria	Gammaproteobacteria	Xanthomonadales	Solimonadaceae	unknown genus	unknown species
B. gla BRE2	Cluster_433	Bacteria	Proteobacteria	Gammaproteobacteria	Legionellales	Coxiellaceae	Coxiella	unknown species
B. gla BRE2	Cluster_84	Bacteria	Proteobacteria	Gammaproteobacteria	Pseudomonadales	Pseudomonadaceae	Pseudomonas	Multi-affiliation
B. gla BRE2	Cluster_290	Bacteria	Proteobacteria	Gammaproteobacteria	Pseudomonadales	Pseudomonadaceae	Pseudomonas	Multi-affiliation
B. gla BRE2	Cluster_1214	Bacteria	Proteobacteria	Betaproteobacteria	Burkholderiales	Comamonadaceae	Aquabacterium	unknown species
B. gla GH2	Cluster_699	Bacteria	Proteobacteria	Betaproteobacteria	Burkholderiales	Comamonadaceae	Piscinibacter	unknown species
B. gla GH2	Cluster_462	Bacteria	Proteobacteria	Alphaproteobacteria	Rickettsiales	Mitochondria	unknown genus	unidentified proteobacterium
B. gla GH2	Cluster_830	Bacteria	Bacteroidetes	Sphingobacteriia	Sphingobacteriales	Saprospiraceae	unknown genus	unknown species
B. gla GH2	Cluster_166	Bacteria	Planctomycetes	Planctomycetacia	Planctomycetales	Planctomycetaceae	Gemmata	unknown species
B. gla GH2	Cluster_580	Bacteria	Planctomycetes	Planctomycetacia	Planctomycetales	Planctomycetaceae	Planctomyces	unknown species
B. gla GH2	Cluster_192	Bacteria	Planctomycetes	Planctomycetacia	Planctomycetales	Planctomycetaceae	Planctomyces	unknown species
B. gla GH2	Cluster_535	Bacteria	Proteobacteria	Gammaproteobacteria	Legionellales	Legionellaceae	Legionella	Legionella sp.
B. gla BS902	Cluster_276	Bacteria	Bacteroidetes	Flavobacteriia	Flavobacteriales	Flavobacteriaceae	unknown genus	unknown species
B. gla BS902	Cluster_183	Bacteria	Verrucomicrobia	Opitutae	Opitutae vadinHA64	unknown family	unknown genus	unknown species
B. gla BS902	Cluster_152	Bacteria	Chlamydiae	Chlamydiae	Chlamydiales	Simkaniaceae	Candidatus Fritschea	unknown species
B. gla BS902	Cluster_991	Bacteria	Firmicutes	Clostridia	Halanaerobiales	ODP1230B8.23	unknown genus	unknown species
B. gla BS902	Cluster_1669	Bacteria	Planctomycetes	Planctomycetacia	Planctomycetales	Planctomycetaceae	unknown genus	unknown species
B. gla BS902	Cluster_444	Bacteria	Planctomycetes	Planctomycetacia	Planctomycetales	Planctomycetaceae	unknown genus	unknown species
B. gla BS902	Cluster_485	Bacteria	Planctomycetes	Planctomycetacia	Planctomycetales	Planctomycetaceae	Gemmata	unknown species
B. gla BS902	Cluster_252	Bacteria	Planctomycetes	Planctomycetacia	Planctomycetales	Planctomycetaceae	Planctomyces	unknown species
B. gla BS902	Cluster_935	Bacteria	Planctomycetes	Planctomycetacia	Planctomycetales	Planctomycetaceae	Pir4 lineage	unknown species
B. gla BS902	Cluster_450	Bacteria	Planctomycetes	Planctomycetacia	Planctomycetales	Planctomycetaceae	Pir4 lineage	planctomycete str. 292
B. gla BS902	Cluster_1715	Bacteria	Planctomycetes	Planctomycetacia	Planctomycetales	Planctomycetaceae	Pirellula	unknown species
B. gla BS902	Cluster_237	Bacteria	Planctomycetes	Planctomycetacia	Planctomycetales	Planctomycetaceae	Pirellula	unknown species
B. gla BS902	Cluster_207	Bacteria	Planctomycetes	Planctomycetacia	Planctomycetales	Planctomycetaceae	Pirellula	unknown species
B. gla BS902	Cluster_1185	Bacteria	Verrucomicrobia	Verrucomicrobiae	Verrucomicrobiales	Verrucomicrobiaceae	Haloferula	unknown species
B. gla BS902	Cluster_1083	Bacteria	Proteobacteria	Alphaproteobacteria	Rickettsiales	Rickettsiales Incertae Sedis	Candidatus Odyssella	unknown species
B. gla BS902	Cluster_1601	Bacteria	Proteobacteria	Alphaproteobacteria	Rhodospirillales	Acetobacteraceae	Roseomonas	Multi-affiliation
B. gla BS902	Cluster_718	Bacteria	Proteobacteria	Alphaproteobacteria	Rhizobiales	Phyllobacteriaceae	Mesorhizobium	unknown species
B. gla BS902	Cluster_250	Bacteria	Proteobacteria	Alphaproteobacteria	Rhizobiales	Phyllobacteriaceae	Mesorhizobium	unknown species
B. gla BS902	Cluster_293	Bacteria	Proteobacteria	Alphaproteobacteria	Rhizobiales	Beijerinckiaceae	Methylorosula	unknown species
B. gla BS902	Cluster_739	Bacteria	Proteobacteria	Alphaproteobacteria	Rhizobiales	JG35-K1-AG5	unknown genus	unknown species
B. gla BS902	Cluster_1372	Bacteria	Proteobacteria	Alphaproteobacteria	Rhizobiales	Hyphomicrobiaceae	Hyphomicrobium	unknown species
B. gla BS902	Cluster_503	Bacteria	Proteobacteria	Alphaproteobacteria	Rhizobiales	Hyphomicrobiaceae	Hyphomicrobium	unknown species
B. gla BS902	Cluster_386	Bacteria	Tenericutes	Mollicutes	Mycoplasmatales	Mycoplasmataceae	Mycoplasma	bacterium WH8-10
B. gla BS902	Cluster_198	Bacteria	Tenericutes	Mollicutes	Mycoplasmatales	Mycoplasmataceae	Mycoplasma	Aplysia californica (California sea hare)
B. gla BS902	Cluster_970	Bacteria	Firmicutes	Erysipelotrichia	Erysipelotrichales	Erysipelotrichaceae	Erysipelotrichaceae UCG-004	unknown species
B. gla BS902	Cluster_1726	Bacteria	Proteobacteria	Gammaproteobacteria	Legionellales	Legionellaceae	Legionella	Legionella busanensis
B. gla BS902	Cluster_3295	Bacteria	Proteobacteria	Gammaproteobacteria	Legionellales	Legionellaceae	Legionella	Multi-affiliation
B. gla BS902	Cluster_1676	Bacteria	Proteobacteria	Gammaproteobacteria	Legionellales	Legionellaceae	Legionella	Legionella sp.
B. gla BS902	Cluster_632	Bacteria	Proteobacteria	Gammaproteobacteria	Pseudomonadales	Pseudomonadaceae	Pseudomonas	Multi-affiliation
B. pfe	Cluster_357	Bacteria	Proteobacteria	Betaproteobacteria	Burkholderiales	Comamonadaceae	Multi-affiliation	Multi-affiliation
B. pfe	Cluster_1775	Bacteria	Proteobacteria	Betaproteobacteria	Burkholderiales	Comamonadaceae	Comamonas	unknown species
B. pfe	Cluster_1193	Bacteria	Proteobacteria	Betaproteobacteria	Burkholderiales	Comamonadaceae	Variovorax	unknown species
B. pfe	Cluster_370	Bacteria	Proteobacteria	Betaproteobacteria	Burkholderiales	Comamonadaceae	Comamonas	unknown species
B. pfe	Cluster_1057	Bacteria	Proteobacteria	Betaproteobacteria	Burkholderiales	Burkholderiaceae	Limnobacter	Multi-affiliation
B. pfe	Cluster_3656	Bacteria	Proteobacteria	Betaproteobacteria	Burkholderiales	Oxalobacteraceae	Multi-affiliation	Multi-affiliation
B. pfe	Cluster_1133	Bacteria	Bacteroidetes	Cytophagia	Cytophagales	Cytophagaceae	Cytophaga	unknown species
B. pfe	Cluster_622	Bacteria	Bacteroidetes	Flavobacteriia	Flavobacteriales	Flavobacteriaceae	Flavobacterium	Flavobacterium sp.
B. pfe	Cluster_639	Bacteria	Bacteroidetes	Flavobacteriia	Flavobacteriales	Flavobacteriaceae	Flavobacterium	unknown species
B. pfe	Cluster_2242	Bacteria	Chloroflexi	Caldilineae	Caldilineales	Caldilineaceae	unknown genus	unknown species
B. pfe	Cluster_407	Bacteria	Chloroflexi	Thermomicrobia	JG30-KF-CM45	unknown family	unknown genus	unknown species
B. pfe	Cluster_4474	Bacteria	Actinobacteria	Actinobacteria	Micromonosporales	Micromonosporaceae	Micromonospora	Multi-affiliation
B. pfe	Cluster_737	Bacteria	Firmicutes	Clostridia	Halanaerobiales	ODP1230B8.23	unknown genus	unknown species
B. pfe	Cluster_4002	Bacteria	Cyanobacteria	Melainabacteria	Obscuribacterales	unknown family	unknown genus	bioreactor metagenome
B. pfe	Cluster_2523	Bacteria	Planctomycetes	Planctomycetacia	Planctomycetales	Planctomycetaceae	unknown genus	unknown species
B. pfe	Cluster_1336	Bacteria	Planctomycetes	Planctomycetacia	Planctomycetales	Planctomycetaceae	Planctomyces	unknown species
B. pfe	Cluster_707	Bacteria	Planctomycetes	Planctomycetacia	Planctomycetales	Planctomycetaceae	Pirellula	unknown species
B. pfe	Cluster_133	Bacteria	Verrucomicrobia	Verrucomicrobiae	Verrucomicrobiales	Verrucomicrobiaceae	Haloferula	unknown species
B. pfe	Cluster_6666	Bacteria	Verrucomicrobia	Verrucomicrobiae	Verrucomicrobiales	Verrucomicrobiaceae	Haloferula	unknown species
B. pfe	Cluster_819	Bacteria	Proteobacteria	Alphaproteobacteria	Rickettsiales	SM2D12	unknown genus	unknown species
B. pfe	Cluster_410	Bacteria	Proteobacteria	Alphaproteobacteria	Rhodobacterales	Rhodobacteraceae	Multi-affiliation	Multi-affiliation
B. pfe	Cluster_2829	Bacteria	Proteobacteria	Alphaproteobacteria	Rhodobacterales	Rhodobacteraceae	Gemmobacter	unknown species
B. pfe	Cluster_6736	Bacteria	Proteobacteria	Alphaproteobacteria	Rhodobacterales	Rhodobacteraceae	unknown genus	unknown species
B. pfe	Cluster_3500	Bacteria	Proteobacteria	Alphaproteobacteria	Rhodobacterales	Rhodobacteraceae	Gemmobacter	Multi-affiliation
B. pfe	Cluster_1797	Bacteria	Proteobacteria	Alphaproteobacteria	Rhodobacterales	Rhodobacteraceae	Gemmobacter	Multi-affiliation
B. pfe	Cluster_2159	Bacteria	Proteobacteria	Alphaproteobacteria	Rhodobacterales	Rhodobacteraceae	Gemmobacter	Multi-affiliation
B. pfe	Cluster_17	Bacteria	Proteobacteria	Alphaproteobacteria	Rhodobacterales	Rhodobacteraceae	Gemmobacter	Multi-affiliation
B. pfe	Cluster_2121	Bacteria	Proteobacteria	Alphaproteobacteria	Rhodobacterales	Rhodobacteraceae	Gemmobacter	Gemmobacter sp.
B. pfe	Cluster_507	Bacteria	Proteobacteria	Alphaproteobacteria	Rhodobacterales	Rhodobacteraceae	Gemmobacter	Multi-affiliation
B. pfe	Cluster_4612	Bacteria	Proteobacteria	Alphaproteobacteria	Rhodobacterales	Rhodobacteraceae	Multi-affiliation	Multi-affiliation
B. pfe	Cluster_592	Bacteria	Proteobacteria	Alphaproteobacteria	Rhodospirillales	Rhodospirillaceae	unknown genus	unknown species
B. pfe	Cluster_548	Bacteria	Proteobacteria	Alphaproteobacteria	Rhodospirillales	Rhodospirillaceae	Azospirillum	Multi-affiliation
B. pfe	Cluster_1278	Bacteria	Proteobacteria	Alphaproteobacteria	Rhizobiales	Phyllobacteriaceae	Mesorhizobium	unknown species
B. pfe	Cluster_275	Bacteria	Proteobacteria	Alphaproteobacteria	Rhizobiales	Rhizobiaceae	Shinella	unknown species
B. pfe	Cluster_1236	Bacteria	Proteobacteria	Alphaproteobacteria	Rhizobiales	Rhizobiaceae	Rhizobium	Multi-affiliation
B. pfe	Cluster_1097	Bacteria	Proteobacteria	Alphaproteobacteria	Sphingomonadales	Multi-affiliation	Multi-affiliation	Multi-affiliation
B. pfe	Cluster_614	Bacteria	Proteobacteria	Alphaproteobacteria	Rhizobiales	Methylobacteriaceae	Meganema	unknown species
B. pfe	Cluster_4613	Bacteria	Proteobacteria	Alphaproteobacteria	Rhizobiales	Bradyrhizobiaceae	Bosea	Multi-affiliation
B. pfe	Cluster_4282	Bacteria	Proteobacteria	Alphaproteobacteria	Rhizobiales	alphaI cluster	unknown genus	Multi-affiliation
B. pfe	Cluster_409	Bacteria	Proteobacteria	Deltaproteobacteria	Syntrophobacterales	Syntrophaceae	unknown genus	unknown species
B. pfe	Cluster_670	Bacteria	Proteobacteria	Deltaproteobacteria	Bdellovibrionales	Bdellovibrionaceae	Bdellovibrio	unknown species
B. pfe	Cluster_255	Bacteria	Proteobacteria	Deltaproteobacteria	Bdellovibrionales	Bdellovibrionaceae	Bdellovibrio	unknown species
B. pfe	Cluster_847	Bacteria	Proteobacteria	Gammaproteobacteria	Pseudomonadales	Pseudomonadaceae	Pseudomonas	Multi-affiliation
B. pfe	Cluster_1270	Bacteria	Proteobacteria	Gammaproteobacteria	Pseudomonadales	Pseudomonadaceae	Pseudomonas	Multi-affiliation
B. pfe	Cluster_365	Bacteria	Proteobacteria	Gammaproteobacteria	Pseudomonadales	Pseudomonadaceae	Pseudomonas	Multi-affiliation
B. pfe	Cluster_172	Bacteria	Proteobacteria	Gammaproteobacteria	Pseudomonadales	Pseudomonadaceae	Multi-affiliation	Multi-affiliation
B. pfe	Cluster_388	Bacteria	Proteobacteria	Betaproteobacteria	Burkholderiales	Comamonadaceae	Sphaerotilus	Sphaerotilus natans
B. pfe	Cluster_820	Bacteria	Proteobacteria	Betaproteobacteria	Burkholderiales	Comamonadaceae	Multi-affiliation	Multi-affiliation
B. pfe	Cluster_762	Bacteria	Proteobacteria	Betaproteobacteria	Burkholderiales	Comamonadaceae	unknown genus	Simplicispira sp.
P. met	Cluster_334	Bacteria	Proteobacteria	Betaproteobacteria	Burkholderiales	Comamonadaceae	Acidovorax	unknown species
P. met	Cluster_779	Bacteria	Proteobacteria	Betaproteobacteria	Burkholderiales	Comamonadaceae	Multi-affiliation	Multi-affiliation
P. met	Cluster_2222	Bacteria	Firmicutes	Clostridia	Clostridiales	Peptostreptococcaceae	Multi-affiliation	Multi-affiliation
P. met	Cluster_3487	Bacteria	Firmicutes	Clostridia	Clostridiales	Peptostreptococcaceae	Intestinibacter	unknown species
P. met	Cluster_4659	Bacteria	Firmicutes	Clostridia	Clostridiales	Peptostreptococcaceae	Romboutsia	unknown species
P. met	Cluster_1814	Bacteria	Chlamydiae	Chlamydiae	Chlamydiales	Parachlamydiaceae	Parachlamydia	Parachlamydia acanthamoebae UV-7
P. met	Cluster_2714	Bacteria	Chlamydiae	Chlamydiae	Chlamydiales	Chlamydiales Incertae Sedis	unknown genus	unknown species
P. met	Cluster_701	Bacteria	Actinobacteria	Acidimicrobiia	Acidimicrobiales	Acidimicrobiales Incertae Sedis	Candidatus Microthrix	unknown species
P. met	Cluster_1400	Bacteria	Actinobacteria	Thermoleophilia	Solirubrobacterales	Parviterribacteraceae	Parviterribacter	unknown species
P. met	Cluster_928	Bacteria	Planctomycetes	Planctomycetacia	Planctomycetales	Planctomycetaceae	Planctomyces	unknown species
P. met	Cluster_1174	Bacteria	Planctomycetes	Planctomycetacia	Planctomycetales	Planctomycetaceae	Planctomyces	unknown species
P. met	Cluster_337	Bacteria	Planctomycetes	Planctomycetacia	Planctomycetales	Planctomycetaceae	Pirellula	unknown species
P. met	Cluster_104	Bacteria	Verrucomicrobia	Verrucomicrobiae	Verrucomicrobiales	Verrucomicrobiaceae	Brevifollis	unknown species
P. met	Cluster_352	Bacteria	Proteobacteria	Alphaproteobacteria	Rhodobacterales	Rhodobacteraceae	Rhodobacter	Multi-affiliation
P. met	Cluster_308	Bacteria	Proteobacteria	Alphaproteobacteria	Rhodobacterales	Rhodobacteraceae	Rubellimicrobium	unknown species
P. met	Cluster_646	Bacteria	Proteobacteria	Alphaproteobacteria	Rickettsiales	Rickettsiales Incertae Sedis	Candidatus Odyssella	unknown species
P. met	Cluster_150	Bacteria	Proteobacteria	Alphaproteobacteria	Rhizobiales	Phyllobacteriaceae	Mesorhizobium	unknown species
P. met	Cluster_400	Bacteria	Proteobacteria	Deltaproteobacteria	Myxococcales	P3OB-42	unknown genus	unknown species
P. met	Cluster_2773	Bacteria	Tenericutes	Mollicutes	Mycoplasmatales	Mycoplasmataceae	Mycoplasma	unknown species
P. met	Cluster_6	Bacteria	Tenericutes	Mollicutes	Mycoplasmatales	Mycoplasmataceae	Mycoplasma	unknown species
P. met	Cluster_842	Bacteria	Tenericutes	Mollicutes	Mycoplasmatales	Mycoplasmataceae	Mycoplasma	unknown species
P. met	Cluster_2352	Bacteria	Tenericutes	Mollicutes	Mycoplasmatales	Mycoplasmataceae	Mycoplasma	unknown species
P. met	Cluster_717	Bacteria	Proteobacteria	Gammaproteobacteria	Pseudomonadales	Moraxellaceae	Acinetobacter	Multi-affiliation
P. met	Cluster_480	Bacteria	Proteobacteria	Gammaproteobacteria	Pseudomonadales	Moraxellaceae	Acinetobacter	Multi-affiliation
P. met	Cluster_184	Bacteria	Proteobacteria	Gammaproteobacteria	Legionellales	Legionellaceae	unknown genus	unknown species
P. met	Cluster_439	Bacteria	Proteobacteria	Gammaproteobacteria	Pseudomonadales	Pseudomonadaceae	Pseudomonas	Multi-affiliation
B. tru	Cluster_1269	Bacteria	Planctomycetes	Planctomycetacia	Planctomycetales	Planctomycetaceae	Schlesneria	unknown species
B. tru	Cluster_903	Bacteria	Planctomycetes	Planctomycetacia	Planctomycetales	Planctomycetaceae	Pir4 lineage	unknown species
B. tru	Cluster_1072	Bacteria	Proteobacteria	Alphaproteobacteria	Rhizobiales	Multi-affiliation	Multi-affiliation	Multi-affiliation
B. tru	Cluster_225	Bacteria	Proteobacteria	Alphaproteobacteria	Rhizobiales	Hyphomicrobiaceae	Hyphomicrobium	unknown species
B. tru	Cluster_1550	Bacteria	Proteobacteria	Alphaproteobacteria	Rhizobiales	Hyphomicrobiaceae	Hyphomicrobium	unknown species
B. tru	Cluster_1902	Bacteria	Proteobacteria	Alphaproteobacteria	Rhodospirillales	Rhodospirillales Incertae Sedis	Candidatus Alysiosphaera	unknown species
B. tru	Cluster_921	Bacteria	Proteobacteria	Gammaproteobacteria	HTA4	unknown family	unknown genus	unknown species
B. tru	Cluster_27	Bacteria	Proteobacteria	Gammaproteobacteria	Multi-affiliation	Multi-affiliation	Multi-affiliation	Multi-affiliation
